# Supplementary material for: Behavioral and Neuroimaging Research on Developmental Coordination Disorder (DCD): A Combined Systematic Review and Meta-Analysis of Recent Findings
Source: Front Psychol. 2022 Jan 27;13:809455. doi: 10.3389/fpsyg.2022.809455 (PMC8829815; doi:10.3389/fpsyg.2022.809455)
Supplement: Supplementary file 1 [file Data_Sheet_1.zip]

Archive with 12 entries (11 files):
- Supplementary Material - Data Sheet 1/
- Supplementary Material - Data Sheet 1/Supplementary Material 4.docx
- __MACOSX/Supplementary Material - Data Sheet 1/._Supplementary Material 4.docx
- Supplementary Material - Data Sheet 1/Supplementary Material 3.docx
- __MACOSX/Supplementary Material - Data Sheet 1/._Supplementary Material 3.docx
- Supplementary Material - Data Sheet 1/Supplementary Material 2.docx
- __MACOSX/Supplementary Material - Data Sheet 1/._Supplementary Material 2.docx
- Supplementary Material - Data Sheet 1/Supplementary Material 1.docx
- Supplementary Material - Data Sheet 1/Supplementary Material 5.pdf
- __MACOSX/Supplementary Material - Data Sheet 1/._Supplementary Material 5.pdf
- Supplementary Material - Data Sheet 1/Supplementary Material 6.docx
- __MACOSX/Supplementary Material - Data Sheet 1/._Supplementary Material 6.docx
